# Supplementary material for: Functional Characterization of Lycopene β- and ε-Cyclases from a Lutein-Enriched Green Microalga Chlorella sorokiniana FZU60
Source: Mar Drugs. 2023 Jul 23;21(7):418. doi: 10.3390/md21070418 (PMC10381880; doi:10.3390/md21070418)
Supplement: Supplementary file 1 [file marinedrugs-21-00418-s001.zip]

Archive with 1 entries (1 files):
- marinedrugs-2505004-supplementary.pdf
